# Supplementary material for: Real-Time Observation of Clickable Cyanotoxin Synthesis in Bloom-Forming Cyanobacteria Microcystis aeruginosa and Planktothrix agardhii
Source: Toxins (Basel). 2024 Dec 5;16(12):526. doi: 10.3390/toxins16120526 (PMC11679549; doi:10.3390/toxins16120526)
Supplement: Supplementary file 1 [file toxins-16-00526-s001.zip]

Archive with 1 entries (1 files):
- toxins-3281476-supplementary.pdf
